# Supplementary material for: An mTERF domain protein functions in group II intron splicing in maize chloroplasts
Source: Nucleic Acids Res. 2014 Feb 5;42(8):5033–42. doi: 10.1093/nar/gku112 (PMC4005652; doi:10.1093/nar/gku112)
Supplement: Supplementary Data [file supp_gku112_nar-01606-a-2013-File009.xlsx]

## Sheet: Feuil1
Supplementary Table S2. Summary of RIP-chip data plotted in Figure 3. The coordinate of the center of each 50-mer probe (Genbank NC_001666.2) is indicated in column D; - and + refer to probes complementary to the - and + DNA strands, respectively. Each probe was present in four copies. Values presented are median signals for each probe in the pellet fraction after background subtraction. An immun…
mTERF IP Pellet	AtpB IP Pellet	mTERF4 pellet -AtpB pellet	Genomic Position of 50-mer probe, strand (+ or -)
904	705	199	-27
2617.5	2024.5	593	-30
2214	1147	1067	-60
1354.5	1120.5	234	-90
1764.5	1356.5	408	-120
7097.5	3417.5	3680	-150
2676	3094.5	-418.5	-180
3502	4765	-1263	-210
2024.5	1965	59.5	-240
1263	4156	-2893	-270
2652	8051.5	-5399.5	-300
2611	1450	1161	-330
4139.5	2452	1687.5	-360
2162.5	4548.5	-2386	-390
4297.5	7894	-3596.5	-420
4294	13694	-9400	-450
1110.5	7193	-6082.5	-480
784.5	3214.5	-2430	-510
2434.5	9351.5	-6917	-540
3625.5	9096	-5470.5	-570
3577.5	6480.5	-2903	-600
1365	7948	-6583	-630
1369.5	6658	-5288.5	-660
1141.5	4999.5	-3858	-690
2498	5216	-2718	-720
5539.5	6621.5	-1082	-750
3734	4435.5	-701.5	-780
4217	9233	-5016	-810
8595	10476.5	-1881.5	-840
3477.5	9648.5	-6171	-870
8518.5	8083.5	435	-900
6021	4478.5	1542.5	-930
5290.5	14594.5	-9304	-960
969.5	2645	-1675.5	-990
6093.5	7648	-1554.5	-1020
7702.5	11346.5	-3644	-1050
8482	10007	-1525	-1080
20308	9653.5	10654.5	-1110
20042.5	3635	16407.5	-1140
28981	5448	23533	-1170
17353	5321	12032	-1200
2449	153.5	2295.5	-1230
760.5	1978	-1217.5	-1260
-135	528	-663	-1290
-277	-808.5	531.5	-1320
-153.5	-469	315.5	-1350
1420	-96	1516	-1380
21251	1659.5	19591.5	-1410
61483	1818.5	59664.5	-1440
41221	3089.5	38131.5	-1470
33948.5	1274.5	32674	-1500
22620.5	1687.5	20933	-1530
421.5	-385	806.5	-1560
16489	1508.5	14980.5	-1590
3492.5	489.5	3003	-1620
5314	246.5	5067.5	-1650
1036	-88.5	1124.5	-1680
494	-93.5	587.5	-1710
254	-215	469	-1740
267	-175.5	442.5	-1770
1197	1042.5	154.5	-1800
62	-134	196	-1830
-301	45	-346	-1860
47	-311	358	-1890
-74	-161	87	-1920
-179	-605	426	-1950
-115	-147.5	32.5	-1980
154	352	-198	-2010
594	396	198	-2040
355	332	23	-2070
233	23.5	209.5	-2100
-108.5	-501.5	393	-2130
-76	-142	66	-2160
-20	-450.5	430.5	-2190
327	-14.5	341.5	-2220
416	391.5	24.5	-2250
225.5	87	138.5	-2280
4.5	-508.5	513	-2310
7800.5	1497.5	6303	-2340
323.5	209.5	114	-2370
-438.5	-546	107.5	-2400
-24.5	133	-157.5	-2430
901.5	1540	-638.5	-2460
572.5	56	516.5	-2490
81	-372	453	-2520
-95.5	-289	193.5	-2550
-300.5	-763.5	463	-2580
-304.5	-775.5	471	-2610
-48	-440.5	392.5	-2640
399.5	63	336.5	-2670
-25	-160	135	-2700
519.5	171.5	348	-2730
1193	-284	1477	-2760
1147.5	-109.5	1257	-2790
464.5	-166	630.5	-2820
567.5	34	533.5	-2850
220	110	110	-2880
116.5	459	-342.5	-2910
69	-118.5	187.5	-2940
1590.5	161.5	1429	-2970
1634.5	1.5	1633	-3000
935	31.5	903.5	-3030
239.5	21	218.5	-3060
1046.5	1206	-159.5	-3090
1066	814.5	251.5	-3120
247	195.5	51.5	-3150
1338	689.5	648.5	-3180
1852	1206	646	-3210
315	46.5	268.5	-3240
30302	710.5	29591.5	-3270
21542.5	2310.5	19232	-3300
10035	1245.5	8789.5	-3330
44779.5	3350.5	41429	-3360
7214	-413	7627	-3390
50270	1943	48327	-3420
63324	3030.5	60293.5	-3450
63324	4269	59055	-3480
63324	4011	59313	-3510
3101.5	-592.5	3694	-3540
38352.5	1720	36632.5	-3570
52431.5	4109.5	48322	-3600
34973	2653.5	32319.5	-3630
33055	2235.5	30819.5	-3660
29812	3401	26411	-3690
63324	3124	60200	-3720
63324	1639.5	61684.5	-3750
40402.5	945.5	39457	-3780
63324	3418	59906	-3810
36649	2087	34562	-3840
28140.5	1085	27055.5	-3870
50843.5	3728.5	47115	-3900
6902	744.5	6157.5	-3930
4007	-98	4105	-3960
5054	-46	5100	-3990
2731	-99.5	2830.5	-4020
1051.5	-48	1099.5	-4050
1316	484	832	-4080
1726.5	479	1247.5	-4110
215.5	-572	787.5	-4140
1173	-1	1174	-4170
350.5	-26	376.5	-4200
998.5	-133	1131.5	-4230
1124	212.5	911.5	-4260
-529	-574.5	45.5	-4290
-476	-286.5	-189.5	-4320
-91.5	-95.5	4	-4350
3970.5	1274	2696.5	-4380
3603	1481	2122	-4410
1272.5	1306.5	-34	-4440
2383	1613.5	769.5	-4470
1246.5	534.5	712	-4500
684	716.5	-32.5	-4530
1002	1116.5	-114.5	-4560
1447.5	-1	1448.5	-4590
1077	54	1023	-4620
1437.5	1033	404.5	-4650
1412.5	325.5	1087	-4680
1376	-184	1560	-4710
677	-215	892	-4740
510.5	-517.5	1028	-4770
3382	-44	3426	-4800
352	-494	846	-4830
1063.5	-240	1303.5	-4860
4863.5	-246.5	5110	-4890
10006	-345	10351	-4920
3490	28	3462	-4950
11599	787.5	10811.5	-4980
12083	227	11856	-5010
13509.5	-122	13631.5	-5040
14859	480.5	14378.5	-5070
11483.5	706.5	10777	-5100
12453	221.5	12231.5	-5130
6885	-280	7165	-5160
10207.5	432.5	9775	-5190
2071.5	-632	2703.5	-5220
2278	11.5	2266.5	-5250
1948	-213	2161	-5280
3467.5	-143	3610.5	-5310
7739	-364.5	8103.5	-5340
12276	385	11891	-5370
14845.5	3345.5	11500	-5400
11451	477	10974	-5430
1625.5	-32	1657.5	-5460
4511.5	-590	5101.5	-5490
1679.5	-334	2013.5	-5520
10511.5	1670.5	8841	-5550
7883.5	1388.5	6495	-5580
7070.5	-28.5	7099	-5610
2349.5	233.5	2116	-5640
9923	388.5	9534.5	-5670
9020.5	429	8591.5	-5700
2354	-1.5	2355.5	-5730
1912.5	-265.5	2178	-5760
138.5	80	58.5	-5790
11	-215	226	-5820
-423	-1039.5	616.5	-5850
-303	-343	40	-5880
-174.5	-256	81.5	-5910
-65.5	-46	-19.5	-5940
-502	-719.5	217.5	-5970
-472	-663.5	191.5	-6000
28	304	-276	-6030
108.5	273	-164.5	-6060
-175.5	-323.5	148	-6090
-166	-771.5	605.5	-6120
-227	-0.5	-226.5	-6150
-294	-262.5	-31.5	-6180
-53	-313.5	260.5	-6210
-182	-384.5	202.5	-6240
-654	-787	133	-6270
-237.5	-229.5	-8	-6300
-71	18	-89	-6330
-807	-409.5	-397.5	-6360
-1008.5	-1014.5	6	-6390
-825.5	-811.5	-14	-6420
-220	-241.5	21.5	-6450
-470	-409.5	-60.5	-6480
-731.5	-751	19.5	-6510
-366.5	-288.5	-78	-6540
-573	-501.5	-71.5	-6570
-320.5	-269.5	-51	-6600
-70.5	-393.5	323	-6630
-365	-705.5	340.5	-6660
-419.5	-624.5	205	-6690
-114.5	-186.5	72	-6720
-119	-211.5	92.5	-6750
728.5	-476.5	1205	-6780
-510	-1556.5	1046.5	-6810
625	-45	670	-6840
-890	-1006	116	-6870
-279.5	177.5	-457	-6900
-418.5	-412.5	-6	-6930
-369	-678	309	-6960
-474	-748	274	-6990
-352	-103.5	-248.5	6995
-718	-989	271	-7020
-416	-413	-3	7025
2089.5	506	1583.5	7055
9138.5	2286	6852.5	7085
1325.5	240.5	1085	7115
1665	149	1516	7145
5347.5	486.5	4861	7175
3690.5	217	3473.5	7205
5180	-64.5	5244.5	7235
5206	556.5	4649.5	7265
5670.5	808	4862.5	7295
3678	532.5	3145.5	7325
3637.5	543	3094.5	7355
3541	-55	3596	7385
854.5	514.5	340	7415
844.5	559	285.5	7445
1603	1452.5	150.5	7475
1129	52.5	1076.5	7505
72.5	-77	149.5	7535
-298	-315	17	7565
377	471.5	-94.5	7595
-322	-359.5	37.5	7625
-566.5	-590.5	24	7655
1940	418	1522	7685
2018	636	1382	7715
2706.5	460.5	2246	7745
1082.5	76	1006.5	7775
2972	450.5	2521.5	7805
900.5	-51	951.5	7835
935	738.5	196.5	-7837
209.5	-98.5	308	-7855
788	-218.5	1006.5	7865
-470	-455.5	-14.5	-7885
1126.5	802	324.5	7895
-526.5	-784	257.5	-7915
-623.5	-529.5	-94	7925
-836	-1033.5	197.5	-7945
833.5	118	715.5	7955
-563	-592	29	-7975
1902.5	1172.5	730	7985
382.5	37	345.5	-8005
2141.5	1979	162.5	8015
5847.5	-368	6215.5	-8035
-420.5	-515.5	95	8045
-1045.5	-2499.5	1454	-8065
-153	-289	136	8075
772	-801.5	1573.5	-8095
887.5	1678	-790.5	8105
126.5	80	46.5	-8125
872	771.5	100.5	8135
-504.5	-582	77.5	-8155
-200	-543.5	343.5	8165
-131	-518	387	-8185
-192.5	-506.5	314	8195
-738.5	-1238.5	500	-8215
-278	-724	446	8225
-408	-678.5	270.5	-8245
-669.5	-920.5	251	8255
-182.5	-234.5	52	-8275
-143	-271	128	8285
38	120	-82	8315
442.5	551.5	-109	8345
-154.5	164	-318.5	8375
102	-473	575	8405
253.5	662	-408.5	8435
1434	426.5	1007.5	8465
-229	67	-296	8495
778.5	1033.5	-255	8525
297	373	-76	8555
356	43.5	312.5	8585
180.5	-136	316.5	8615
830	420	410	8645
1271	834.5	436.5	8675
1337	333.5	1003.5	8705
1252	610.5	641.5	8735
1776.5	891.5	885	8765
985	1234.5	-249.5	8795
31.5	115.5	-84	8825
-464	-561.5	97.5	8855
885.5	-400.5	1286	8885
1590	764.5	825.5	8915
1997.5	577	1420.5	8945
3552.5	1461.5	2091	8975
2340.5	351.5	1989	9005
1382.5	775	607.5	9035
3096	1637.5	1458.5	9065
1638	1806	-168	9095
627.5	648	-20.5	9125
51.5	323	-271.5	9155
1017.5	1031.5	-14	9185
551.5	330	221.5	9215
1035	1141	-106	9245
232.5	52.5	180	9275
446.5	525.5	-79	9305
334	934	-600	9335
1546	1801.5	-255.5	9365
1548.5	2103	-554.5	9395
289.5	456	-166.5	9425
386.5	-183.5	570	9455
96	167.5	-71.5	9485
201.5	-232	433.5	9515
920.5	1241.5	-321	9545
736	174.5	561.5	9575
234	212.5	21.5	9605
261.5	-370.5	632	9635
574	230.5	343.5	9665
2186	4310.5	-2124.5	9695
352.5	362.5	-10	9725
841	1238	-397	9755
943	2033	-1090	9785
544.5	368.5	176	9815
499	241.5	257.5	9845
911.5	553	358.5	9875
1144	759.5	384.5	9905
2652	3724.5	-1072.5	9935
1681.5	1650	31.5	9965
2028	1319.5	708.5	9995
3494.5	1159	2335.5	10025
5819.5	2207.5	3612	10055
8630	4260	4370	10085
3769.5	808	2961.5	10115
2463	1404	1059	10145
1390	525	865	10175
741.5	367.5	374	10205
848.5	331.5	517	10235
322.5	68	254.5	10265
1335	1420	-85	10295
718.5	82	636.5	10325
745.5	113.5	632	10355
8394	4296	4098	10385
11305.5	5007.5	6298	10415
1151.5	183.5	968	10445
760.5	556.5	204	10475
1127.5	1448.5	-321	10505
-149.5	-653	503.5	10535
476	50	426	10565
1428.5	430	998.5	10595
3319.5	511	2808.5	10625
7074	2992.5	4081.5	10655
4101	3138	963	10685
763	535	228	10715
1741	255	1486	10745
2560	1600	960	10775
2950	4907	-1957	10805
634.5	868	-233.5	10835
701	686.5	14.5	10865
337	242.5	94.5	10895
1332	1142	190	10925
3195	3650	-455	10955
931	556	375	10985
574.5	390.5	184	11015
831	288.5	542.5	11045
1625	2986.5	-1361.5	11075
1145	1298	-153	11105
956.5	1121	-164.5	11135
4180	4409.5	-229.5	11165
-9.5	351.5	-361	11195
785	2166.5	-1381.5	11225
2850	5007.5	-2157.5	11255
154	-733.5	887.5	11285
731	713	18	11315
118.5	183	-64.5	11345
27.5	-62	89.5	11375
379.5	-123.5	503	11405
1496	1870	-374	11435
1777	1429	348	11465
354.5	696	-341.5	-11494
1990	12.5	1977.5	11495
-241	-229	-12	-11512
1613	54.5	1558.5	11525
1459	2587.5	-1128.5	-11542
2232	-330.5	2562.5	11555
102	-236	338	-11572
169	-160	329	11585
-387.5	-289.5	-98	-11602
5531.5	4138.5	1393	11615
69	19	50	-11632
2214.5	591	1623.5	11645
346	106	240	-11662
1036.5	393	643.5	11675
1339.5	931	408.5	11689
2234.5	-116.5	2351	-11692
-370.5	-1302	931.5	-11722
1191.5	-210	1401.5	-11752
-101.5	-232	130.5	-11782
-258.5	-656	397.5	-11812
-47.5	59.5	-107	-11842
245	-219	464	11842
-137	-418	281	-11872
1224.5	352.5	872	11872
1132	1319	-187	-11902
-232	-200.5	-31.5	11902
723	1183.5	-460.5	-11932
-772.5	-1214	441.5	11932
808.5	354.5	454	11962
260	-32	292	11992
-74	-601.5	527.5	12022
102	208.5	-106.5	12052
110.5	501	-390.5	12082
607	269.5	337.5	12112
664	72	592	12142
1621	1084.5	536.5	12172
-15	-120.5	105.5	12202
1577.5	608	969.5	12232
683.5	-239.5	923	12262
882	-590.5	1472.5	12292
1920.5	-18.5	1939	12322
1985.5	-319.5	2305	12352
3694.5	-300.5	3995	12382
3160.5	-3.5	3164	12412
902	1133.5	-231.5	12442
3403.5	1208.5	2195	12472
9171	980	8191	12502
1090	-56	1146	12532
1486	2165.5	-679.5	12562
301.5	119	182.5	12592
-412	64.5	-476.5	12622
-495	-1377.5	882.5	12652
-862.5	-1170.5	308	12682
-822	-742.5	-79.5	12712
-504.5	-401	-103.5	12742
-247	-533	286	12755
-79	-349.5	270.5	-12898
-55.5	-381	325.5	-12899
59	399	-340	-12929
48	-372.5	420.5	-12959
-450	-127.5	-322.5	-12989
-62.5	-255.5	193	-13019
-144	-376.5	232.5	-13049
1703.5	3529	-1825.5	-13079
783.5	-34.5	818	-13109
920	1195.5	-275.5	-13139
585.5	894.5	-309	-13169
-92.5	-468	375.5	-13199
483	223	260	-13229
3020	1403	1617	-13259
20789	974	19815	-13289
28732	1883	26849	-13319
34217	3417.5	30799.5	-13349
54431	4174.5	50256.5	-13379
51893	3678.5	48214.5	-13409
37898.5	2828	35070.5	-13439
14156	-36.5	14192.5	-13469
49218	1697	47521	-13499
21063.5	1499.5	19564	-13529
29194	1668.5	27525.5	-13559
6617	117.5	6499.5	-13589
44205.5	2094	42111.5	-13619
22466	1482.5	20983.5	-13649
63324	2413	60911	-13679
63324	3523	59801	-13709
49186.5	2069	47117.5	-13739
26384.5	1118.5	25266	-13769
13348	96.5	13251.5	-13799
24977.5	920	24057.5	-13829
12897	853	12044	-13859
31503.5	796.5	30707	-13889
26317.5	1347.5	24970	-13919
38440	1887.5	36552.5	-13949
63324	3186.5	60137.5	-13979
52037	3077.5	48959.5	-14009
-82.5	-118	35.5	-14039
-229	-73.5	-155.5	-14069
-121	-162	41	-14099
97.5	261	-163.5	-14129
497	1126.5	-629.5	-14159
2665	1618.5	1046.5	-14189
-272.5	-359.5	87	15712
-25.5	-496	470.5	15742
-188.5	-904.5	716	15772
-408.5	-809.5	401	15802
-366.5	-800	433.5	15832
67.5	-75	142.5	15862
-399	-667.5	268.5	15892
385	-608	993	15922
400	-198.5	598.5	15952
101.5	193.5	-92	15982
-169.5	-129.5	-40	16012
-358	-24.5	-333.5	16042
-152	-493	341	16072
-233	65.5	-298.5	16102
-31	-146.5	115.5	16132
26	-125	151	16162
-418.5	-929.5	511	16192
-162	-632.5	470.5	16222
-487	-476	-11	16252
-138	-461.5	323.5	16282
679.5	1643	-963.5	16312
-4	-391.5	387.5	16342
-433	-389.5	-43.5	16372
-225.5	-380	154.5	16402
-348	-620.5	272.5	16432
-300.5	-444.5	144	16462
105	62.5	42.5	16492
3359	2948.5	410.5	16522
-1088	-1782	694	16552
622	-450.5	1072.5	16582
1025	-380.5	1405.5	16612
642	103.5	538.5	16642
-29	-1044	1015	16672
227.5	-93	320.5	16702
-337	-570	233	16732
-587	-992	405	16762
169.5	361	-191.5	16792
-170.5	-348	177.5	16822
-389	-787	398	16852
-351	-430.5	79.5	16882
-441	-831	390	16912
-235	-67.5	-167.5	16942
16	-118	134	16972
-86	-465	379	17002
-154.5	-278.5	124	17032
-85	-511.5	426.5	17062
-1	-542	541	17092
543.5	218	325.5	17122
-338	-568	230	17152
14871	22624	-7753	17182
18921.5	25950.5	-7029	17212
-145	263.5	-408.5	17242
-45.5	-384	338.5	17272
-150.5	-235.5	85	17302
171.5	-121	292.5	17332
-414	-619	205	17362
59.5	123.5	-64	17392
142	-112.5	254.5	17422
-29.5	-244	214.5	17452
-316	-668	352	17482
-437.5	-479	41.5	17512
-78.5	323	-401.5	17542
-101	-381.5	280.5	17572
375	338	37	17602
199	-130.5	329.5	17632
-382	-487.5	105.5	17662
272.5	-242	514.5	17692
-192	-509	317	17722
-14.5	-127	112.5	17752
-81.5	-511	429.5	17782
-436.5	-1014.5	578	17812
-158.5	-641	482.5	17842
-292.5	-377	84.5	17872
830.5	79.5	751	17902
1078.5	1097.5	-19	17932
-79.5	-10.5	-69	17962
-179	-385.5	206.5	17992
31.5	-356	387.5	18022
-302.5	-670	367.5	18052
10576	-208.5	10784.5	18082
467.5	-158	625.5	18112
3665.5	-191	3856.5	18142
5887	-177	6064	18172
2181	-160.5	2341.5	18202
1190.5	150.5	1040	18232
1139	-496.5	1635.5	18262
-735.5	-557	-178.5	18292
793	-71.5	864.5	18322
989.5	118	871.5	18352
567.5	209.5	358	18382
-583.5	-821	237.5	18412
-275.5	-541	265.5	18442
-648	-659.5	11.5	18458
280.5	118	162.5	-18906
-99	-341.5	242.5	-18931
99.5	103	-3.5	-18961
-3	-182	179	-18991
-7	-427.5	420.5	-19021
27	-301.5	328.5	-19051
7248	6039.5	1208.5	-19081
3247.5	2588.5	659	-19111
1801	-199.5	2000.5	-19141
1086.5	-109	1195.5	-19171
249	-663.5	912.5	-19201
3.5	-202.5	206	-19231
-84	-146	62	-19261
-507.5	-910	402.5	-19291
-7	-352	345	-19321
299.5	-29.5	329	-19351
134.5	201.5	-67	-19381
-240.5	-456	215.5	-19411
-212	-176.5	-35.5	-19441
-399.5	-312.5	-87	-19471
-593.5	-763.5	170	-19501
-288.5	131	-419.5	-19531
21752	24018	-2266	-19561
-362	-105.5	-256.5	-19591
-334	425	-759	-19621
-221.5	-127	-94.5	-19651
-37	-7.5	-29.5	-19681
-153.5	-189	35.5	-19711
-406.5	-42	-364.5	-19741
-446.5	-388.5	-58	-19771
226	-54.5	280.5	-19801
133.5	763.5	-630	-19831
-280	-53.5	-226.5	-19861
-492.5	-459	-33.5	-19891
-307.5	-377.5	70	-19921
448	270	178	-19951
-226	-58.5	-167.5	-19981
-290.5	-382	91.5	-20011
4198	2223.5	1974.5	-20041
-86	-50.5	-35.5	-20071
-648.5	-794.5	146	-20101
-496.5	603.5	-1100	-20131
-383.5	-547	163.5	-20161
1371	319	1052	-20191
-705.5	-637.5	-68	-20221
-788	-1177.5	389.5	-20251
-773	-700	-73	-20281
-740.5	-922	181.5	-20311
1526	1722	-196	-20341
258	873.5	-615.5	-20371
-287	-409.5	122.5	21293
-259.5	-529	269.5	21323
-281.5	70.5	-352	21353
-380	-388	8	21383
454	390.5	63.5	21413
-491.5	-391	-100.5	21443
146	574.5	-428.5	21473
64	137	-73	21503
-154	-929	775	21533
264.5	48.5	216	21563
-341	-625	284	21593
-264	-516	252	21623
-194.5	-108.5	-86	21653
-244	133	-377	21683
111	-195.5	306.5	21713
-606	-592.5	-13.5	21743
-420.5	-624.5	204	21773
-377	-635.5	258.5	21803
-389	-785.5	396.5	21833
-237	39.5	-276.5	21863
74	26.5	47.5	21893
10275	28094	-17819	21923
1077	1508.5	-431.5	21953
890	1579.5	-689.5	21983
-351	-559	208	22013
-370	-571	201	22043
-196	-318	122	22073
1115	1321	-206	22103
-510.5	-977	466.5	22133
972	2319	-1347	22163
-183	249.5	-432.5	22193
-523.5	-834.5	311	22223
560.5	2165.5	-1605	22253
120.5	353	-232.5	22283
-240	84.5	-324.5	22313
-131.5	-175.5	44	22343
-232.5	147	-379.5	22373
-400	-666.5	266.5	22403
77	-325	402	22433
163	-41.5	204.5	22463
-223.5	-681.5	458	22493
43	597	-554	22523
0.5	-199	199.5	22553
-557	-239	-318	22583
-94.5	750	-844.5	22613
36.5	119	-82.5	22643
11884	14648.5	-2764.5	22673
6848.5	12771	-5922.5	22703
101.5	47.5	54	22733
-334.5	-578.5	244	22763
-280	-25.5	-254.5	22793
473	1567.5	-1094.5	22823
9	-319.5	328.5	22853
5785	1083.5	4701.5	22883
-631	-1110	479	22913
-297.5	-12.5	-285	22943
31.5	26.5	5	22973
-157.5	-268.5	111	23003
-275.5	-606.5	331	23033
-356	-48.5	-307.5	23063
74.5	254.5	-180	23093
-197	289	-486	23123
-48	-349.5	301.5	23153
177.5	664	-486.5	23183
174	-53.5	227.5	23213
399	486	-87	23243
-156	119	-275	23273
889.5	1923	-1033.5	23303
55	-677	732	23333
-320.5	-204.5	-116	23363
3646	1301	2345	23393
18855.5	11836.5	7019	23423
620.5	741.5	-121	23453
95	-214	309	23483
-106	144.5	-250.5	23513
-743.5	-811.5	68	23543
-279.5	-122	-157.5	23573
182.5	-259.5	442	23603
-144.5	-515.5	371	23633
112.5	761.5	-649	23663
379.5	566	-186.5	23693
1035.5	1715	-679.5	23723
134	594	-460	23753
-166.5	45	-211.5	23783
-277	-638.5	361.5	23813
2328.5	3400	-1071.5	23843
42	129	-87	23873
-321	-505	184	23903
2931	3074.5	-143.5	23933
1642.5	2845.5	-1203	23963
-268.5	-450	181.5	23993
120.5	776.5	-656	24023
-29	-198.5	169.5	24053
274	1043.5	-769.5	24083
182.5	213.5	-31	24113
158	316.5	-158.5	24143
30.5	-209.5	240	24173
-396.5	-597.5	201	24203
-128.5	-261.5	133	24233
601.5	1944	-1342.5	24263
110.5	386	-275.5	24293
-170	-188.5	18.5	24323
-332	-576.5	244.5	24353
200.5	-344	544.5	24383
3347.5	5934.5	-2587	24413
21090.5	29263	-8172.5	24443
-524.5	-96	-428.5	24473
-427.5	-315	-112.5	24503
-122	-471.5	349.5	24533
131.5	109.5	22	24563
-34	-18	-16	24593
107	-532	639	24623
259.5	-284.5	544	24653
225.5	123	102.5	24683
-618.5	-512	-106.5	24713
-163.5	-557.5	394	24743
-239.5	-536.5	297	24773
-516	-577.5	61.5	24803
330	964.5	-634.5	24833
-59.5	-187	127.5	24863
17	211.5	-194.5	24893
-254.5	-279	24.5	24923
187	716.5	-529.5	24953
1898	2309	-411	24983
-319.5	-465	145.5	25013
-114	-241.5	127.5	25043
-206	-55	-151	25073
-356	-644	288	25103
-106	-523.5	417.5	25133
556	707	-151	25163
-15.5	-162.5	147	25193
-355	-197.5	-157.5	25223
-248.5	-510	261.5	25253
691.5	1012.5	-321	25283
1611.5	1965.5	-354	25313
375.5	153.5	222	25343
-499	-300.5	-198.5	25373
3758.5	3911.5	-153	25403
2426.5	3007	-580.5	25433
-497	-73	-424	25463
-217.5	-469.5	252	25493
-152.5	-692.5	540	25523
-201.5	-551.5	350	25553
-176.5	294	-470.5	25583
-462	-735.5	273.5	25613
-208	-337	129	25643
-298.5	-145	-153.5	25673
380	376	4	25703
229	146.5	82.5	25733
479	441.5	37.5	25763
-458	-409	-49	25793
2895.5	2532	363.5	25823
269.5	218.5	51	25853
330.5	758	-427.5	25883
544	-2.5	546.5	25913
-455.5	-458.5	3	25943
-379	-597.5	218.5	25973
120	426	-306	26003
997.5	1242.5	-245	26033
-52.5	390	-442.5	26063
528.5	1218.5	-690	26093
229	-39.5	268.5	26123
255	-14	269	26153
-221.5	-225	3.5	26183
459	1024	-565	26213
246	-55	301	26243
147.5	339.5	-192	26273
362.5	294	68.5	26303
48	79	-31	26333
-105	-140	35	26363
-231.5	-420	188.5	26393
-499.5	-721.5	222	26423
-436.5	-178.5	-258	26453
-263.5	-231.5	-32	26483
28.5	302.5	-274	26513
-310	-428.5	118.5	26543
241	481.5	-240.5	26573
8	-30	38	26603
-356.5	-904.5	548	26633
-77	-466.5	389.5	26663
-584.5	-951.5	367	26693
262	131	131	26723
1050.5	542	508.5	26753
139.5	-318.5	458	26783
257	448.5	-191.5	26813
212	-196	408	26843
159.5	99	60.5	26873
-384.5	-192.5	-192	26903
115	402	-287	26933
-135.5	-118.5	-17	26963
1747	2010.5	-263.5	26993
575	1102	-527	27023
32	-29	61	27053
-386.5	-775.5	389	27083
-219	-494.5	275.5	27113
-45	182.5	-227.5	27143
-33.5	-711	677.5	27173
69	109	-40	27203
-291.5	-366	74.5	27233
-163	-259	96	27263
-114	-128.5	14.5	27293
-412	-928	516	27323
-413.5	-664	250.5	27353
48.5	-125	173.5	27383
2259.5	1006.5	1253	27413
729	1810.5	-1081.5	27443
3	160	-157	27473
261.5	414	-152.5	27503
-376.5	-404.5	28	27533
849.5	1310.5	-461	27563
261.5	220.5	41	27593
-218	-153	-65	27623
-306	-586	280	27653
-186.5	257	-443.5	27683
-248	-132.5	-115.5	27713
-331	-435	104	27743
-96	-454.5	358.5	27773
-525.5	-531	5.5	27803
129	198.5	-69.5	27833
-306.5	-123	-183.5	27863
307.5	1503.5	-1196	27893
1200.5	2339.5	-1139	27923
5987.5	10079	-4091.5	27953
1730.5	3359.5	-1629	27983
-276	-186.5	-89.5	28013
1608.5	2806	-1197.5	28043
-493.5	-508.5	15	28073
-274.5	-54.5	-220	28103
198	-71	269	28133
-330	-269.5	-60.5	28163
-451.5	-201.5	-250	28193
-251.5	-449.5	198	28223
-179	-287.5	108.5	28253
245.5	424	-178.5	28283
282.5	378	-95.5	28313
528.5	1739.5	-1211	28343
-186	330	-516	28373
-513	-612	99	28403
-361	-485	124	28433
-250.5	-499	248.5	28463
-384	-294	-90	28493
-475	-458	-17	28523
-282.5	-477	194.5	28553
-250	-461	211	28583
-474.5	-676	201.5	28613
-57.5	-129.5	72	28643
-310.5	-615	304.5	28673
866	1358.5	-492.5	28703
46.5	-408.5	455	28733
540.5	167	373.5	28763
-519.5	-864.5	345	28793
-534	-805.5	271.5	28823
109	-358	467	28853
2144.5	3511	-1366.5	28883
7155	13548.5	-6393.5	28913
4193.5	3166.5	1027	28943
2823	4485	-1662	28973
4497	2728.5	1768.5	29003
8099	6117.5	1981.5	29033
681	577.5	103.5	29063
1175	2061	-886	29093
1677.5	2184	-506.5	29123
6209.5	5479.5	730	29153
4788.5	3731	1057.5	29183
2857	2557	300	29213
1302.5	1842	-539.5	29243
3499	5532	-2033	29273
5396.5	7608	-2211.5	29303
10985	18300	-7315	29333
-237	-503.5	266.5	29363
597	387	210	29393
-110.5	-379.5	269	29423
-80.5	-303	222.5	29453
-117.5	-159	41.5	29483
-443	-321	-122	29513
604	922	-318	29543
1146.5	1114.5	32	29573
-164	-357.5	193.5	29603
941	1188	-247	29633
66	-278.5	344.5	29663
-680	-1079.5	399.5	29693
97	112	-15	29723
275.5	-114.5	390	29753
102.5	453	-350.5	29783
-174.5	-4.5	-170	29813
-209	-124.5	-84.5	29843
-163.5	-607.5	444	29873
-455.5	-880	424.5	29903
-202.5	-480.5	278	29933
2215	1637	578	29963
283	216.5	66.5	29993
-517	-698.5	181.5	30023
-416.5	-506.5	90	30053
221.5	778.5	-557	30083
-431.5	-753	321.5	30113
82.5	122.5	-40	30143
-204.5	-118.5	-86	30173
-385	-360.5	-24.5	30203
-509.5	-617.5	108	30233
-54	-62	8	30263
-575.5	-527	-48.5	30293
-264.5	-680.5	416	30323
-320	32.5	-352.5	30353
-427.5	-474.5	47	30383
-583	-656	73	30413
-499	-432.5	-66.5	30443
-104	-131.5	27.5	30473
-423.5	-724.5	301	30503
-213.5	-178	-35.5	30533
-152	-316.5	164.5	30563
1250	1469.5	-219.5	30593
101.5	-574.5	676	30623
-521	38.5	-559.5	30653
-382.5	-495	112.5	30683
-326	-109	-217	30713
169	376.5	-207.5	30743
-390	13.5	-403.5	30773
-443.5	-633	189.5	30803
256.5	-4.5	261	30833
-65.5	-254	188.5	30863
98.5	92.5	6	30893
-410	-148	-262	30923
266	440.5	-174.5	30953
183.5	-232	415.5	30983
653.5	1348	-694.5	31013
3046.5	5165.5	-2119	31043
-293.5	-667	373.5	31073
-1	57	-58	31103
30	449	-419	31133
12752	25969.5	-13217.5	31163
-218	-203.5	-14.5	31193
-75.5	139.5	-215	31223
-217	91	-308	31253
-467	-435	-32	31283
59.5	-157.5	217	31313
839	1197	-358	31343
880	1455	-575	31373
-126	-442.5	316.5	31403
-396	-835.5	439.5	31433
-156.5	-393	236.5	31463
-330	-529	199	31493
-36	734.5	-770.5	31523
449.5	279	170.5	31553
-402	-534	132	31583
-276.5	-428	151.5	31613
-353	-508.5	155.5	31643
-563.5	-1007.5	444	31673
110.5	-575.5	686	31703
90	-509.5	599.5	31733
129	190	-61	31763
107	-274	381	31793
661.5	306.5	355	31823
1742	2877	-1135	31853
701	384.5	316.5	31883
1382.5	795	587.5	31913
77	-562.5	639.5	31943
-15	17	-32	31973
-202.5	-371	168.5	32003
-170	-109.5	-60.5	32033
116	360	-244	32063
-44	42	-86	32093
-166	-49.5	-116.5	32123
182	200.5	-18.5	32153
-47	82.5	-129.5	32183
50.5	371.5	-321	32213
116.5	258	-141.5	32243
-1	-33	32	32273
-383	-364	-19	32303
350.5	785	-434.5	32333
-53.5	-424.5	371	32363
-482	254	-736	32393
2	163.5	-161.5	32423
-164	-193.5	29.5	32453
73	1.5	71.5	32483
-322.5	-554.5	232	32513
-196	-369	173	32543
-484	-645.5	161.5	32573
-547	-416	-131	32603
-509.5	-603	93.5	32633
-352.5	-253.5	-99	32663
-441.5	-76.5	-365	32693
289	4001.5	-3712.5	32723
1430	7443	-6013	32753
540	4559.5	-4019.5	32783
1304.5	4350.5	-3046	32813
1309.5	2771	-1461.5	32843
2074.5	3719	-1644.5	32873
436.5	1364	-927.5	32903
509.5	1262	-752.5	32933
218	725.5	-507.5	32963
348.5	1137	-788.5	32993
727.5	1391.5	-664	33023
14	376	-362	33053
662.5	2296	-1633.5	33083
-7	494	-501	33113
371	156	215	33143
53.5	171.5	-118	33173
275	204	71	33203
590	60.5	529.5	33233
7	68	-61	33263
542	1156.5	-614.5	33293
724	559	165	33323
210.5	323.5	-113	33353
234	-59	293	33383
888.5	1444.5	-556	33413
196	432	-236	33443
164.5	-412.5	577	33473
-2	-189	187	33503
297	-68	365	33533
307	609	-302	33563
-263	-257	-6	33593
112	-221.5	333.5	33623
297	107	190	33653
3475	3528	-53	33683
819	264	555	33713
3179	4011.5	-832.5	33743
-33.5	-3.5	-30	33773
-150.5	-296	145.5	33803
-22	-210.5	188.5	33833
318.5	837.5	-519	33863
117.5	-286.5	404	33893
117	-370.5	487.5	33923
-241.5	-582	340.5	33953
-82	-131.5	49.5	33983
-60	-88.5	28.5	34013
-187.5	-184.5	-3	34043
7.5	601	-593.5	34073
1655.5	1283.5	372	34103
1136	1860	-724	34133
106	-379	485	34163
56	-385	441	34193
601	228	373	34223
-114	196	-310	34253
118	-401.5	519.5	34283
1068.5	635.5	433	34313
937.5	-160	1097.5	34343
6113	914.5	5198.5	34373
2065	1745	320	34403
1379	1368	11	34433
953.5	1094.5	-141	34463
1982	1991	-9	34493
9463	2904.5	6558.5	34523
819.5	-159.5	979	34553
831.5	892	-60.5	34583
370.5	420.5	-50	34613
60	-190.5	250.5	34643
623	-228.5	851.5	34673
1058.5	-36	1094.5	34703
109.5	-673	782.5	34733
1630.5	65.5	1565	34763
6113	2155.5	3957.5	34793
4690.5	1626	3064.5	34823
234.5	132	102.5	34853
105	28.5	76.5	34883
3203	413	2790	34913
8331	1805	6526	34943
2840	3034.5	-194.5	34973
8907	754.5	8152.5	35003
10585	5314.5	5270.5	35033
276	-182.5	458.5	35063
3319.5	2336	983.5	35093
2270	546.5	1723.5	35123
819.5	242.5	577	35153
6665.5	670	5995.5	35183
10157	1678	8479	35213
26370.5	3481.5	22889	35243
20944	233	20711	35273
8350.5	358	7992.5	35303
31824.5	353.5	31471	35333
20571.5	124.5	20447	35363
21040	592	20448	35393
39020	674	38346	35423
39135	575	38560	35453
33573.5	2437	31136.5	35483
10232.5	493.5	9739	35513
13743.5	303.5	13440	35543
11627	-187	11814	35573
10398	-157	10555	35603
20387	1558	18829	35633
63324	1583.5	61740.5	35663
63324	-54	63378	35693
15168.5	-487	15655.5	35723
11887.5	-425.5	12313	35753
63324	1185.5	62138.5	35783
60581.5	638.5	59943	35813
34792	560.5	34231.5	35843
21688.5	115	21573.5	35873
63215.5	3118	60097.5	35903
43926.5	137	43789.5	35933
63324	2355.5	60968.5	35963
26007	7319.5	18687.5	35993
44543	755	43788	36023
28856.5	-191.5	29048	36053
19797	492	19305	36083
6624.5	840.5	5784	36113
2120	1785	335	36143
1411	1600	-189	36173
2846.5	3313.5	-467	36203
1418.5	794	624.5	36233
1973	1155.5	817.5	36263
2289	1469	820	36293
1456.5	1220	236.5	36323
3992.5	4620	-627.5	36353
1364.5	860	504.5	36383
2784.5	1541	1243.5	36413
2899.5	1643.5	1256	36443
6300	3754.5	2545.5	36473
8938.5	3879.5	5059	36503
8129	3709.5	4419.5	36533
2583.5	1038	1545.5	36563
1884.5	1164	720.5	36593
3100	992.5	2107.5	36623
5478.5	3261	2217.5	36653
5961	4882	1079	36683
3145	684	2461	36713
8541	3748	4793	36743
4051	1655.5	2395.5	36773
4658	3417.5	1240.5	36803
5219	2204.5	3014.5	36833
2530	1104	1426	36863
1890	2334	-444	36893
215	43.5	171.5	36923
403	140	263	36953
316.5	243	73.5	36983
410.5	69	341.5	37013
853.5	453	400.5	37043
4393.5	5086	-692.5	37073
3900	3999	-99	37103
1693	336.5	1356.5	37133
586	-323	909	37163
102.5	278	-175.5	37193
1319	753.5	565.5	37223
792	320.5	471.5	37253
386.5	61	325.5	37283
1368.5	731.5	637	37313
779.5	214.5	565	37343
1104.5	842.5	262	37373
406.5	-54	460.5	37403
147	151	-4	37433
710.5	-161	871.5	37463
2097.5	1429.5	668	37493
6292	6142	150	37523
1755	859	896	37553
1331	222	1109	37583
2556.5	181.5	2375	37613
1140	48	1092	37643
2035	994.5	1040.5	37673
316.5	424	-107.5	37703
469.5	46	423.5	37733
28	-378.5	406.5	37763
527	-170.5	697.5	37793
4291	2321.5	1969.5	37823
31	286.5	-255.5	37853
1719.5	2260	-540.5	37883
891	1314.5	-423.5	37913
74	-200	274	37943
721	52	669	37973
191	50.5	140.5	38003
717.5	1122.5	-405	38033
-165.5	-366	200.5	-38053
263	46	217	38063
-421	-761.5	340.5	-38080
-44.5	-291.5	247	38093
-595.5	-567	-28.5	-38110
77.5	-155	232.5	38123
-495	-648.5	153.5	-38140
103.5	208.5	-105	38153
-676.5	-991.5	315	-38170
269	-504.5	773.5	38183
-474	-752	278	-38200
1665.5	-606	2271.5	38213
-232.5	-423.5	191	-38230
-426	-409.5	-16.5	38243
-378	-898.5	520.5	-38260
58.5	-517	575.5	38272
-81.5	-149	67.5	-38290
513	-38	551	-38320
1	-751.5	752.5	-38350
-367.5	-618.5	251	-38380
-582	-832	250	-38410
151.5	-249.5	401	-38440
297.5	162	135.5	-38470
1682.5	2770	-1087.5	-38500
2232.5	874.5	1358	-38530
1619	375.5	1243.5	-38560
1094	635.5	458.5	-38590
1854.5	625	1229.5	-38620
1662	772	890	-38650
1055.5	649	406.5	-38680
473.5	57	416.5	-38710
666.5	584	82.5	-38740
461	26	435	-38770
641.5	187	454.5	-38800
958.5	1209.5	-251	-38830
1003.5	363	640.5	-38860
940	109	831	-38890
1736.5	546.5	1190	-38920
23550.5	5495.5	18055	-38950
1298.5	180	1118.5	-38980
220.5	-321	541.5	-39010
1315.5	2146	-830.5	-39040
1103	1682	-579	-39070
167	-4	171	-39100
-163.5	361.5	-525	-39130
195.5	254	-58.5	-39160
121.5	317	-195.5	-39190
131	-180.5	311.5	-39220
433.5	424.5	9	-39250
272	478	-206	-39280
249	560	-311	-39310
70	186	-116	-39340
413	1206.5	-793.5	-39370
381.5	161.5	220	-39400
-82.5	-301	218.5	-39430
-78.5	958	-1036.5	-39460
-93	95.5	-188.5	-39490
97	104.5	-7.5	-39520
-216.5	-215	-1.5	-39550
296	330	-34	-39580
2094	1541	553	-39610
50.5	-125	175.5	-39640
-288	-216	-72	-39670
-296.5	-100	-196.5	-39700
110	107	3	-39730
219.5	303.5	-84	-39760
-285.5	-112	-173.5	-39790
-97	-155.5	58.5	-39820
635	904	-269	-39850
265.5	-180.5	446	-39880
296	285	11	-39910
-40	-309	269	-39940
-60	-694	634	-39970
-62.5	-138	75.5	-40000
153	386	-233	-40030
178.5	310	-131.5	-40060
498.5	123	375.5	-40090
37.5	24.5	13	-40120
593	521.5	71.5	-40150
529	361	168	-40180
312.5	-66.5	379	-40210
278.5	63	215.5	-40240
289	-259	548	-40270
205.5	-183	388.5	-40300
-117.5	-588	470.5	-40330
848	1060	-212	-40360
925	826	99	-40390
1016.5	593	423.5	-40420
798.5	470.5	328	-40450
529	25	504	-40480
93	-320	413	-40510
201	-121	322	-40540
470	-4.5	474.5	-40570
409.5	715.5	-306	-40600
-143.5	-234	90.5	-40630
115	-9.5	124.5	-40660
4666.5	2584	2082.5	-40690
1092.5	930.5	162	-40720
692.5	589	103.5	-40750
898	-142	1040	-40780
783.5	1091	-307.5	-40810
968	1374	-406	-40840
1053.5	289.5	764	-40870
1974.5	-16	1990.5	-40900
585.5	-758.5	1344	-40930
1009	462.5	546.5	-40960
2470.5	2174.5	296	-40990
396.5	1012.5	-616	-41020
550	-453	1003	-41050
650.5	-23.5	674	-41080
1213	650.5	562.5	-41110
637.5	-247.5	885	-41140
462	828.5	-366.5	-41170
65.5	-45.5	111	-41200
53.5	-446.5	500	-41230
-323.5	-207	-116.5	-41260
169.5	-237	406.5	-41290
779.5	129	650.5	-41320
10148.5	14361	-4212.5	-41350
-76.5	52	-128.5	-41380
243.5	139	104.5	-41410
573	814	-241	-41440
-98	-464.5	366.5	-41470
281	-394	675	-41500
371	475	-104	-41530
509	-44	553	-41560
609	20.5	588.5	-41590
346	-303	649	-41620
228	36.5	191.5	-41650
26	-303.5	329.5	-41680
600	864.5	-264.5	-41710
403	123.5	279.5	-41740
-34.5	293	-327.5	-41770
88	-346	434	-41800
654.5	448	206.5	-41830
3271.5	5159	-1887.5	-41860
228	-136.5	364.5	-41890
282.5	205	77.5	-41920
-59.5	-416.5	357	-41950
584.5	129	455.5	-41980
467	485	-18	-42010
876.5	1175.5	-299	-42040
21412.5	24304.5	-2892	-42070
1657	3172.5	-1515.5	-42100
-218.5	-277.5	59	-42130
346	-118	464	-42160
95	327.5	-232.5	-42190
139.5	362	-222.5	-42220
484	-160.5	644.5	-42250
-216.5	-493.5	277	-42280
-88.5	-185	96.5	-42310
138	-677	815	-42340
647.5	418	229.5	-42370
-186.5	-332.5	146	-42400
221	503	-282	-42430
115.5	-363	478.5	-42460
300.5	-202	502.5	-42490
144.5	543	-398.5	-42520
675	51	624	-42550
419.5	436.5	-17	-42580
297	83	214	-42610
269.5	613	-343.5	-42640
701.5	735.5	-34	-42670
9.5	-372	381.5	-42700
301	110	191	-42730
1352	1322.5	29.5	-42760
441.5	190	251.5	-42790
849	1284.5	-435.5	-42820
421	235.5	185.5	-42850
599	633.5	-34.5	-42880
1257	837	420	-42910
1002	199	803	-42940
1217	1242	-25	-42970
568	178.5	389.5	-43000
821	1003	-182	-43030
835	395	440	-43060
250	412	-162	-43090
591	243.5	347.5	-43120
1439	1414	25	-43150
603.5	951	-347.5	-43180
4280.5	4967.5	-687	-43210
4006.5	3989	17.5	-43240
792	1063	-271	-43270
2624.5	1515.5	1109	-43300
2052	1465	587	-43330
651.5	393.5	258	-43360
238	439.5	-201.5	-43390
1094	1743	-649	-43420
1452.5	2471.5	-1019	-43450
1625	1574	51	-43480
3547	3526	21	-43510
3976	2843.5	1132.5	-43540
5196	6683	-1487	-43570
8579	10404.5	-1825.5	-43600
8936.5	11384.5	-2448	-43630
7050	7553.5	-503.5	-43660
8275.5	6773.5	1502	-43690
10804	8291	2513	-43720
30349	14237.5	16111.5	-43750
5897.5	5017.5	880	-43780
-84	57.5	-141.5	-44038
-224	-522	298	-44058
2206.5	3017.5	-811	-44088
-62	-36	-26	-44118
1863.5	905.5	958	-44148
1274	669.5	604.5	-44178
779	373	406	-44208
4126.5	2024.5	2102	-44238
3200.5	969.5	2231	-44268
1510.5	741.5	769	-44298
5021.5	3804	1217.5	-44328
4407.5	1446.5	2961	-44358
4838.5	709.5	4129	-44388
5574.5	1321	4253.5	-44418
14128	1075.5	13052.5	-44448
15808.5	587	15221.5	-44478
6003.5	-203	6206.5	-44508
21010	347	20663	-44538
18801.5	9327.5	9474	-44568
15101.5	2230	12871.5	-44598
22841.5	1039	21802.5	-44628
27893.5	840.5	27053	-44658
6973.5	-79	7052.5	-44688
7096.5	-136.5	7233	-44718
29448	2316	27132	-44748
10032.5	357.5	9675	-44778
23673	1080.5	22592.5	-44808
44741	1651.5	43089.5	-44838
32331.5	1518	30813.5	-44868
35445	1357.5	34087.5	-44898
22057.5	1043.5	21014	-44928
36375	5147	31228	-44958
11288	1504	9784	-44988
8518.5	-192.5	8711	-45018
20244	1122	19122	-45048
38662.5	2731.5	35931	-45078
5923.5	358.5	5565	-45108
1453.5	109	1344.5	-45138
4493	1122.5	3370.5	-45168
10846	2253	8593	-45198
8039	576.5	7462.5	-45228
3847	1161	2686	-45258
5801.5	1573.5	4228	-45288
9724	3820	5904	-45318
31132.5	5587.5	25545	-45348
11657	1205.5	10451.5	-45378
38980.5	6953.5	32027	-45408
13393.5	1167.5	12226	-45438
836	1008.5	-172.5	-45468
14240	1375.5	12864.5	-45498
31149.5	5590	25559.5	-45528
3927	761.5	3165.5	-45558
15080.5	4518	10562.5	-45588
10346	3099.5	7246.5	-45618
8319	1275	7044	-45648
5766	678.5	5087.5	-45678
6169	3013	3156	-45708
9954.5	772.5	9182	-45738
29564	4618.5	24945.5	-45768
30916	6673.5	24242.5	-45798
13717.5	2880	10837.5	-45828
8453	1738	6715	-45858
8118.5	3273	4845.5	-45888
2781.5	937	1844.5	-45918
9676.5	6423	3253.5	-45948
26679	4899	21780	-45978
11372.5	1950.5	9422	-46008
3173	242.5	2930.5	-46038
8448	1593	6855	-46068
6987	1816	5171	-46098
5401.5	1301.5	4100	-46128
8354.5	1955	6399.5	-46158
7590	1956.5	5633.5	-46188
5844.5	1431	4413.5	-46218
5312.5	710.5	4602	-46248
299.5	22	277.5	-46278
1124	450.5	673.5	-46308
1772	1112	660	-46338
-285	-319	34	-46368
-458.5	-407	-51.5	46615
-338	-555	217	46645
-150	-291	141	46675
-57.5	17.5	-75	46705
70	259.5	-189.5	46735
-380.5	-484	103.5	46765
-89.5	-1626	1536.5	46795
394.5	-943	1337.5	46825
4490	-214.5	4704.5	46855
134	51	83	46885
-399.5	-186	-213.5	46915
-670	-919.5	249.5	46945
-744.5	-627	-117.5	46975
-373	-614.5	241.5	-46982
192	-354	546	47005
-182.5	-4.5	-178	-47009
-441.5	-1095.5	654	47035
-18	-440.5	422.5	-47039
-217.5	-229	11.5	47052
196	-149	345	-47069
-272	-509.5	237.5	-47099
2379	244.5	2134.5	-47129
3349	217.5	3131.5	-47159
291	-243.5	534.5	-47189
546	816.5	-270.5	-47219
273.5	-348.5	622	-47249
354.5	-24	378.5	-47279
222.5	-605	827.5	-47309
-163.5	-334	170.5	-47339
97	-221	318	-47369
-396	-970.5	574.5	-47399
567	471.5	95.5	-47429
283.5	225.5	58	-47459
-33.5	-319	285.5	-47489
514	258.5	255.5	-47519
111.5	-299	410.5	-47549
313	-298	611	-47579
128.5	-515.5	644	-47609
235.5	-129.5	365	-47639
367.5	320	47.5	-47669
454.5	945	-490.5	-47699
192	-251.5	443.5	-47729
627	28	599	-47759
627.5	-405.5	1033	-47789
3124	322	2802	-47819
3584	508.5	3075.5	-47849
1724.5	378	1346.5	-47879
1110	146.5	963.5	-47909
441.5	3	438.5	-47939
-525	-821.5	296.5	-47969
-50.5	-225.5	175	-47999
162	-153	315	-48029
-50	475	-525	-48059
241.5	455	-213.5	-48089
751	678	73	-48119
25	-489	514	-48149
-334	-247	-87	-48179
-712.5	-999	286.5	-48209
-215	-450.5	235.5	-48239
-449.5	-323.5	-126	-48269
-442.5	-272.5	-170	-48299
-554	-675.5	121.5	-48329
-311	-1106	795	48791
-602	-810	208	48821
2481.5	2817	-335.5	48851
-498	-639	141	48881
-312.5	-1068	755.5	48911
-380.5	-9.5	-371	48941
532.5	-582	1114.5	48971
-355	-897	542	49001
318	348.5	-30.5	49031
-264.5	-6	-258.5	49061
349.5	203	146.5	49091
111	-303	414	49121
6466	6377.5	88.5	49151
353.5	373	-19.5	49181
-240.5	-642	401.5	49211
-474.5	-735	260.5	49241
-936.5	-641.5	-295	49271
-455	-755	300	49301
-65	-523.5	458.5	49331
-7.5	-395	387.5	49361
2290	2021.5	268.5	49391
296.5	-179.5	476	49421
-64.5	-598.5	534	49451
658.5	514	144.5	49481
9.5	181	-171.5	49511
40.5	-318	358.5	49541
-43	-736.5	693.5	49571
75	164.5	-89.5	49601
149.5	185.5	-36	49631
69.5	-323.5	393	49661
392	-335	727	49691
-381	-681	300	49721
-253	-661	408	49751
-400.5	-690	289.5	49781
-526	-424.5	-101.5	49811
-186	-169.5	-16.5	49841
1542	900.5	641.5	49871
-368	-1241	873	49901
-70.5	-245	174.5	49931
-284	-572	288	49961
-413	-460	47	49991
-672.5	-635.5	-37	50021
-660	-792.5	132.5	50051
-285	73.5	-358.5	50081
-415.5	-447	31.5	50111
-658.5	-823.5	165	50120
1114	1141	-27	-50255
1009.5	304	705.5	-50276
1460	147.5	1312.5	-50306
277.5	-475.5	753	-50336
525.5	-7.5	533	-50366
682.5	474	208.5	-50396
-268.5	-414	145.5	-50426
-240	-764.5	524.5	-50456
26	-448	474	-50486
29	-286.5	315.5	-50516
-778.5	-586.5	-192	-50546
64	-44.5	108.5	-50576
45.5	-216	261.5	-50606
112.5	-250.5	363	-50636
115.5	-419	534.5	-50666
697.5	562	135.5	-50696
552	-185	737	-50726
865	172	693	-50756
252	-141	393	-50786
673	466	207	-50816
-67.5	-452	384.5	-50846
120	-239.5	359.5	-50876
1276.5	1780	-503.5	-50906
561	305	256	-50936
367.5	301.5	66	-50966
791	586	205	-50996
14976.5	7024.5	7952	-51026
-337.5	-822	484.5	-51056
644	-4.5	648.5	-51086
823	805	18	-51116
-91	-594	503	-51146
332	-243.5	575.5	-51176
152	-41	193	-51206
-182.5	-153.5	-29	-51236
-204	-98	-106	-51266
-425	-666.5	241.5	-51296
97.5	699.5	-602	-51326
-80	-143.5	63.5	-51356
154.5	-69	223.5	-51386
225	-165	390	-51416
2432	2522	-90	-51446
1580.5	1551.5	29	-51476
1995	950.5	1044.5	-51506
414	-339	753	-51536
901.5	82.5	819	-51566
296.5	-288.5	585	-51596
86.5	33	53.5	-51626
277	-16	293	-51656
321.5	-256	577.5	-51686
464	13	451	-51716
610	79	531	-51746
93.5	-131.5	225	-51776
190	-261.5	451.5	-51806
120	-529	649	-51836
2142.5	3695.5	-1553	-51866
1630.5	672.5	958	-51896
1305	-173	1478	-51926
576.5	313.5	263	-51956
36	264	-228	-51986
308.5	-161	469.5	-52016
2630	3508.5	-878.5	-52046
873	1560	-687	-52076
79.5	-145.5	225	-52106
-6.5	-382	375.5	-52136
-169.5	-639	469.5	-52166
186.5	-540	726.5	-52196
513.5	554.5	-41	-52226
64	-363.5	427.5	-52256
1092.5	66	1026.5	-52286
103	-236	339	-52316
-240.5	357	-597.5	-52346
457.5	59	398.5	-52376
3897.5	8133.5	-4236	-52406
8546	5953	2593	-52436
-334	-654	320	-52466
2706	873.5	1832.5	-52983
3391	1654	1737	-52986
523.5	368.5	155	-53016
167	154.5	12.5	-53046
-328	-256	-72	-53076
-301.5	-674	372.5	-53106
-135.5	-75.5	-60	-53136
6165	118.5	6046.5	-53166
33439	828	32611	-53196
27310.5	529	26781.5	-53226
17230.5	1064	16166.5	-53256
55938.5	1543	54395.5	-53286
37627	1080	36547	-53316
63324	2843.5	60480.5	-53346
61401	1293.5	60107.5	-53376
35966	1497.5	34468.5	-53406
29875.5	1566.5	28309	-53436
45480.5	2469	43011.5	-53466
40885.5	1025	39860.5	-53496
15347	696	14651	-53526
48343.5	2446.5	45897	-53556
63324	2867	60457	-53586
53310.5	1442	51868.5	-53616
40823	1891	38932	-53646
60600	1687.5	58912.5	-53676
50271.5	1321.5	48950	-53706
39356.5	1060	38296.5	-53736
63324	1768.5	61555.5	-53766
21026	439.5	20586.5	-53796
4628	-14	4642	-53826
-326	-90	-236	53845
-636.5	-722.5	86	-53856
-622	-699.5	77.5	53875
-460.5	-663.5	203	-53886
-98.5	-555.5	457	53905
-379.5	-686.5	307	-53916
-329.5	-588.5	259	53935
-155.5	-454.5	299	-53946
347.5	850.5	-503	53965
-404.5	-337	-67.5	-53976
34	416.5	-382.5	53995
-169.5	-36	-133.5	-54006
-59	-234.5	175.5	54025
428	207	221	-54036
-1015.5	-1660	644.5	54055
-47	-496	449	-54066
765	679.5	85.5	54085
-240.5	-335.5	95	-54096
791	-194	985	54115
574.5	442.5	132	-54126
122	-367	489	54145
3765	1806	1959	-54156
-196.5	-505.5	309	54175
756	463	293	-54186
16.5	89	-72.5	54205
-18.5	230	-248.5	-54216
2894	3372.5	-478.5	54235
184.5	650.5	-466	-54246
29.5	-105	134.5	54265
-39	-244	205	54268
1536.5	1989	-452.5	-54276
810.5	938.5	-128	-54306
577	1319.5	-742.5	-54336
1022.5	1161	-138.5	-54366
-112.5	-402	289.5	-54396
2273.5	3459	-1185.5	-54426
249	326	-77	-54456
-486.5	-539.5	53	-54486
192.5	-5	197.5	-54516
-53	4.5	-57.5	-54546
251.5	214.5	37	-54576
-193.5	-805.5	612	-54606
4636	1653	2983	-54636
2045	2339.5	-294.5	-54666
415.5	213.5	202	-54696
321	143.5	177.5	-54726
474.5	381	93.5	-54756
995	507.5	487.5	-54786
388.5	-354.5	743	-54816
1914.5	1415.5	499	-54846
1991.5	1280	711.5	-54876
831.5	527	304.5	-54906
841.5	757.5	84	-54936
626.5	223	403.5	-54966
256	-117	373	-54996
-208	-71.5	-136.5	-55026
106	208	-102	-55056
856.5	1060	-203.5	-55086
54	-92.5	146.5	-55116
38	-200	238	-55146
174	-23	197	-55176
-87	148.5	-235.5	-55206
552	144	408	-55236
241.5	688	-446.5	-55266
207	310.5	-103.5	-55296
138.5	-219.5	358	-55326
319.5	268.5	51	-55356
976	2216	-1240	-55386
1419	1169	250	-55416
1499.5	979	520.5	-55446
2429.5	2010	419.5	-55476
4106.5	5712.5	-1606	-55506
940	1324.5	-384.5	-55536
867.5	437.5	430	-55566
10540	10332.5	207.5	-55596
489	470.5	18.5	-55626
325.5	314	11.5	-55656
251	141.5	109.5	-55686
1780.5	671.5	1109	-55716
1788.5	2655	-866.5	-55746
940	1949.5	-1009.5	-55776
189.5	805	-615.5	-55806
1940.5	4232	-2291.5	-55836
4468.5	6059	-1590.5	-55866
1706.5	2256	-549.5	-55896
1837	3116.5	-1279.5	-55926
1973.5	2741.5	-768	-55956
31	317	-286	-55986
1328.5	2914	-1585.5	-56016
4848.5	5908	-1059.5	-56046
533	1536.5	-1003.5	-56076
2568	2445	123	-56106
357.5	-338	695.5	-56136
5582	5436	146	-56166
7436.5	11076	-3639.5	-56196
3887.5	3768	119.5	-56226
6113	10154	-4041	-56256
6921.5	13627.5	-6706	-56286
2641.5	6333	-3691.5	-56316
2996.5	6892.5	-3896	-56346
5997	9632.5	-3635.5	-56376
1462.5	3968	-2505.5	-56406
-686.5	-703	16.5	56575
420	489.5	-69.5	56605
1905.5	691	1214.5	56635
359.5	1050	-690.5	56665
468.5	759	-290.5	56695
21	-451	472	56725
-20.5	79	-99.5	56755
-468.5	-444	-24.5	56785
314	580	-266	56815
1874	1676.5	197.5	56845
7174	5865	1309	56875
3529	2240	1289	56905
1876.5	1522	354.5	56935
1335.5	2214	-878.5	56965
712	703.5	8.5	56995
299	476.5	-177.5	57025
1313	1457	-144	57055
1573	1460	113	57085
1300	1718.5	-418.5	57115
73.5	287.5	-214	57145
1418	388.5	1029.5	57175
978	709.5	268.5	57205
898.5	28.5	870	57235
624	424.5	199.5	57265
583	93	490	57295
1844	717.5	1126.5	57325
1114	620	494	57355
557	-75.5	632.5	57385
1465.5	647	818.5	57415
1785	2421.5	-636.5	57445
1065.5	1266	-200.5	57475
455.5	471.5	-16	57505
987.5	1446.5	-459	57535
2432.5	2444	-11.5	57565
2204	1689.5	514.5	57595
1872	1082.5	789.5	57625
2376	480.5	1895.5	57655
2122.5	238	1884.5	57685
1817.5	207	1610.5	57715
731.5	-2	733.5	57745
2889	-159	3048	57775
3252	15	3237	57805
2275.5	1019.5	1256	57835
2095	1041	1054	57865
6478	6687	-209	57895
1418.5	-68.5	1487	57925
275	-234	509	57955
917.5	-153	1070.5	57985
1435.5	1910.5	-475	58015
315	10.5	304.5	58045
1489.5	1581	-91.5	58075
4287.5	7434.5	-3147	58105
199.5	40.5	159	58135
313.5	191	122.5	58165
1011.5	1120.5	-109	58195
495	463	32	58225
917.5	786.5	131	58255
1496.5	1667	-170.5	58285
1381	-545	1926	58315
622.5	-108	730.5	58345
2160	-318	2478	58375
479.5	-333.5	813	58405
811.5	-306.5	1118	58435
-352	-619.5	267.5	58465
-421.5	-763.5	342	58495
-592.5	-769	176.5	58525
-666	-1053	387	58555
47	-470.5	517.5	58585
343.5	-136	479.5	58615
775.5	-583.5	1359	58645
1488.5	599.5	889	58675
1067.5	602.5	465	58705
1489.5	1075	414.5	58735
1804.5	-89.5	1894	58765
3114.5	-386	3500.5	58795
53	-249	302	58825
-430	-613	183	58855
-387.5	155	-542.5	58885
4100	3528	572	58915
-113	-211.5	98.5	58945
-168.5	-476.5	308	58975
-296.5	-371.5	75	59005
-56.5	-484	427.5	59035
-430.5	-933	502.5	59065
-438	-757.5	319.5	59095
-295.5	-882.5	587	59125
4770	620	4150	59155
8422.5	935.5	7487	59185
9576	1175.5	8400.5	59215
7835.5	384.5	7451	59245
450.5	-178.5	629	59275
1495	497	998	59305
534	231.5	302.5	59335
-177.5	-173.5	-4	59365
145	-53	198	59395
282.5	575	-292.5	59425
-160.5	-289.5	129	59455
360.5	313.5	47	59485
589.5	-248	837.5	59515
2458.5	295	2163.5	59545
1858.5	112.5	1746	59575
2263	7.5	2255.5	59605
1684.5	733	951.5	59635
648	431.5	216.5	59665
775	1364	-589	59695
114.5	-120.5	235	59725
559.5	73	486.5	59755
972.5	1403.5	-431	59785
1663	-363.5	2026.5	59815
1504.5	-83.5	1588	59845
2605	1208	1397	59875
93.5	-202	295.5	59905
533	412.5	120.5	59935
1221.5	404.5	817	59965
-154.5	128.5	-283	59995
503	1342.5	-839.5	60025
-202	-350.5	148.5	60055
124.5	523.5	-399	60085
1012	899	113	60115
184.5	-85	269.5	60145
469.5	-272.5	742	60175
34.5	-42.5	77	60205
-524	-877.5	353.5	60235
65	156	-91	60265
3278	2673.5	604.5	60295
-483.5	-159	-324.5	60325
118	-244.5	362.5	60355
275.5	-157	432.5	60385
792	40	752	60415
737	-86	823	60445
85	574	-489	60475
282	-509	791	60505
-132	-738	606	60535
63.5	-230.5	294	60565
486.5	68.5	418	60595
720	384	336	60625
213.5	241.5	-28	60655
655.5	304	351.5	60685
-194.5	-218.5	24	60715
-68	-506	438	60745
352.5	915	-562.5	60775
187.5	540.5	-353	60805
255	90.5	164.5	60835
-235.5	-867.5	632	60865
-30	-373.5	343.5	60895
-10	-161	151	60925
-27.5	614.5	-642	60955
-463	-630.5	167.5	60985
-354.5	-501.5	147	61015
-169	-355.5	186.5	61045
104.5	228	-123.5	61075
117	-15.5	132.5	61105
388.5	-34.5	423	61135
227	-193	420	61165
822.5	-222	1044.5	61195
555.5	255	300.5	61225
2559.5	-495.5	3055	61255
2260	-619	2879	61285
2103.5	-52	2155.5	61315
473	401.5	71.5	61345
1432	368.5	1063.5	61375
7752.5	540	7212.5	61405
3817.5	73	3744.5	61435
2566	168.5	2397.5	61465
838	281	557	61495
1052.5	-285	1337.5	61525
490.5	-210.5	701	61555
1675	1214	461	61585
399	474.5	-75.5	61615
636	934	-298	61645
271	72	199	61675
528.5	37.5	491	61705
317.5	-161.5	479	61735
1262	-23.5	1285.5	61765
5979	3869.5	2109.5	61795
868.5	353.5	515	61825
123.5	-335	458.5	61855
499	-124.5	623.5	61885
724	-258.5	982.5	61915
714	201	513	61945
166	-253.5	419.5	61975
-280.5	74.5	-355	62005
6619.5	767	5852.5	62035
19039.5	8074	10965.5	62065
554.5	334	220.5	62095
413	-188	601	62125
2182.5	1862.5	320	62155
1163.5	1651.5	-488	62185
822.5	302.5	520	62215
402	277.5	124.5	62245
110.5	74.5	36	62275
8714	6940	1774	62305
24	-115.5	139.5	62335
309	411.5	-102.5	62365
243	-61.5	304.5	62395
-56.5	-543.5	487	62425
-22	-80	58	62455
591.5	157.5	434	62485
760.5	-8	768.5	62515
4588	2509.5	2078.5	62545
[truncated: 1,752 more rows]
